# Supplementary material for: Retrospective study on the correlation between serum MIF level and the condition and prognosis of patients with traumatic head injury
Source: PeerJ. 2023 Aug 25;11:e15933. doi: 10.7717/peerj.15933 (PMC10461539; doi:10.7717/peerj.15933)
Supplement: Supplemental Information 1 [file peerj-11-15933-s001.xls]

## Sheet: Mild group
	Gender	Age	BMI	Systolic blood pressure	Diastolic blood pressure	Heart rate	Causes of trauma	MIF	MBP	BDNF	Prognostic score
	M	52	20.76	135.27	84.99	90	Traffic accident	14.01	9.46	4.64	4
	M	52	24.03	137.14	83.33	92	Percussive injury	14.95	7.75	5.19	5
	F	52	25.26	138.9	87.32	96	Degenerate	20.05	4.44	5.01	4
	M	49	20.24	118.96	79.7	85	Traffic accident	18.66	6.55	3.22	5
	M	57	21.79	134.42	80.2	91	Others	17.72	6.15	4.36	4
	M	35	19.37	125.89	72.98	84	Degenerate	15.8	7.67	4.37	4
	F	55	19.02	126.07	79.73	86	Percussive injury	16.33	6.96	4.5	5
	M	47	20.95	118.51	78.52	83	Traffic accident	14.43	7.46	4.5	4
	F	48	24.51	128.78	85.8	85	Traffic accident	20.4	10.39	4.15	5
	M	55	23.69	131.79	82.89	88	Others	19.28	3.89	4.54	4
	M	57	20.54	136.07	86.65	77	Degenerate	12.51	2.49	3.33	5
	M	49	22.11	151.85	78.9	88	Traffic accident	20.74	6.27	4.16	5
	F	53	25.17	129.78	81.05	94	Traffic accident	19.65	5.64	5.71	5
	M	45	21.7	134.55	75.15	84	Degenerate	18.38	4.57	4.9	4
	M	49	22.21	145.02	73.1	89	Traffic accident	20.21	5.42	4.97	4
	F	52	19.98	114.25	71.85	87	Traffic accident	17.96	6.33	4.84	4
	F	56	19.52	124.03	83.68	81	Percussive injury	16.14	6.45	4.88	4
	M	46	26.43	133.31	78.89	77	Degenerate	18.44	5.09	4.13	4
	F	46	23.35	129.51	81.9	82	Traffic accident	16.63	2.09	4.32	5
	M	48	25.05	120.63	87.46	91	Degenerate	20.36	4.92	3.36	2
	M	49	25.07	137.52	77.25	84	Traffic accident	19.78	7.62	3.62	2
	F	53	25.76	132.42	77.4	88	Others	15.03	7.25	4.85	3
	M	35	19.78	137.07	80.76	83	Degenerate	16.43	8.39	4.58	5
	M	47	22.94	122.41	77.02	86	Traffic accident	15.39	4.91	5.03	4
	M	51	22.86	136	74.8	80	Percussive injury	16.26	3.82	4.9	4
	F	49	24.1	141.16	81.49	91	Traffic accident	14.73	6.13	4.94	5
	M	43	23.39	142.8	76.19	86	Traffic accident	18.05	5.25	5.33	4
	M	50	22.77	135.98	91.79	88	Degenerate	18.45	6.08	5.73	5
	M	48	23.23	145.57	78.38	90	Degenerate	16.34	4.46	5.07	4
	F	37	22.41	137.54	78.79	90	Degenerate	17.79	5.71	4.37	5
	M	54	24.62	132.23	84.68	75	Others	19.33	4.42	4.55	4
	M	48	19.97	123.79	87.22	92	Traffic accident	14.95	2.91	4.75	4
	M	61	20.64	126.74	71.31	74	Traffic accident	15.02	5.91	5.26	4
	F	47	26.38	145.84	88.76	80	Degenerate	19.3	6.99	4.01	4
	M	49	23.63	122.05	81.41	86	Percussive injury	17.39	8.48	4.15	5
	M	52	22.62	141.23	89.74	88	Degenerate	15.77	2.4	3.69	5
	F	47	19.99	151.37	74.44	88	Degenerate	15.31	7.65	3.83	4
	M	44	19.53	132.42	89.69	87	Traffic accident	13.46	3.09	3.46	5
	M	49	22.54	127.84	82.62	89	Percussive injury	16.08	7.84	5.23	4
	F	47	22.13	129.64	87.97	93	Traffic accident	14.26	6.66	2.41	5
	M	57	20.71	139.24	78.96	84	Others	16.02	5.95	4.91	5
	M	50	27.03	134.7	78.57	94	Traffic accident	16	4.51	2.83	4
	M	55	21.24	140.16	83.08	83	Traffic accident	13.89	6.93	4.06	4
	F	51	21.99	138.75	86.37	86	Degenerate	16.98	3.68	3.62	4
	M	52	27.03	140.42	85.1	88	Degenerate	17.59	3.14	4.09	4
	M	56	20.98	134.09	79.02	88	Traffic accident	13.79	8.05	3.73	5
	M	47	26.09	121.54	85.68	84	Percussive injury	15.12	5.6	4.21	5
	M	58	23.93	127.53	80.95	71	Traffic accident	18.19	8.78	4.15	4
	M	61	25.28	125.07	77.93	86	Degenerate	17.18	5.3	5.38	4
	M	58	22.55	126.17	87.47	81	Degenerate	18.23	7.5	4.62	5
	M	49	27.72	122.43	81.99	89	Degenerate	16.96	5.63	3.97	5
	M	54	20.88	141.64	88.76	84	Traffic accident	18.05	6.52	4.3	4
	M	50	23.88	150.15	79.7	88	Traffic accident	20.05	8.28	3.83	5
	M	43	19.48	143.91	77.03	79	Degenerate	18.59	5.16	2.46	5
	F	54	17.38	118.73	87.25	78	Traffic accident	14.82	4.47	4.63	4
	M	54	16.98	132.84	74.95	96	Traffic accident	18.16	6.2	4.47	4
	M	48	21.48	145.7	81.87	88	Traffic accident	14.04	7.74	4.39	5
	F	63	22.81	120.17	80.23	80	Percussive injury	16.8	8.39	4.78	4
	M	57	24.07	129.92	81.07	78	Traffic accident	19.81	5.32	3.79	4
	M	54	22.82	138.67	84.57	80	Degenerate	14.11	4.23	4.89	5
	F	64	21.63	147.55	75.8	88	Degenerate	17.25	5.86	3.91	5
	M	59	22.94	144.27	79.35	88	Traffic accident	17.27	3.88	5.21	4
	M	63	23.62	133.73	77.5	81	Traffic accident	15.86	4.3	4.21	5

## Sheet: Moderate group
	Gender	Age	BMI	Systolic blood pressure	Diastolic blood pressure	Heart rate	Causes of trauma	MIF	MBP	BDNF	Prognostic score
	M	45	19.35	125.38	89.67	81	Traffic accident	16.66	6.18	4.72	5
	F	40	21.31	133.24	82.28	83	Degenerate	21.01	8.57	6.1	5
	M	55	22.39	142.22	81.26	81	Traffic accident	20.88	6.48	5.37	4
	M	53	25.05	116.9	82.19	88	Degenerate	18.19	5.75	5.97	4
	M	60	24.09	127.49	86.76	92	Traffic accident	19.16	7.09	4.72	5
	F	52	24.71	142.15	83.39	79	Others	18.99	8.04	5.32	4
	M	47	19.29	120.29	73.14	93	Traffic accident	18.96	8.55	5.56	5
	M	56	20.1	144.66	87.61	88	Degenerate	20.49	7.66	4.94	4
	F	43	21.7	141.61	81.98	85	Traffic accident	20.36	6.58	7.01	5
	M	55	25.23	139.46	84.38	84	Degenerate	21.07	8.2	5.79	4
	F	56	21.64	131.08	86.15	81	Others	17.9	8.32	5.33	5
	M	56	27.38	124.09	85.65	83	Traffic accident	18.38	8.28	4.64	5
	F	54	17.92	133.97	77.52	87	Degenerate	17.16	9.35	5.35	4
	M	52	22.65	136.52	78.66	84	Traffic accident	21.66	7.92	5.12	5
	F	63	24.67	136.91	79.49	80	Percussive injury	18.33	7.65	4.42	4
	M	48	22.33	124.53	78.44	94	Traffic accident	17.31	7.07	4.1	4
	M	59	24.7	137	78.67	73	Degenerate	20.73	7.56	6.15	4
	M	49	17.83	138.14	86.5	84	Degenerate	17.14	8.66	5.97	5
	F	56	22.39	130.9	82.73	86	Traffic accident	20.81	6.78	5.4	4
	M	39	20.28	133.42	75.7	83	Percussive injury	18.29	6.49	4.6	5
	M	50	21.46	130.57	81.2	85	Degenerate	21.7	7.85	4.45	5
	F	59	20.91	140.98	75.72	79	Others	21.45	7.99	7.06	4
	F	47	21.59	118.01	80.12	77	Traffic accident	21.13	8.64	5.06	4
	F	51	24.59	153.18	82.71	85	Degenerate	19.45	6.21	3.95	5
	M	50	26.52	116.77	79.73	84	Percussive injury	19.52	6.9	4.92	4
	M	54	15.15	131.37	78.19	90	Traffic accident	18.78	7.38	3.75	5
	M	62	18.19	133.03	81.89	83	Degenerate	21.1	9.33	4.98	4
	F	43	22.87	134.77	82.74	80	Traffic accident	19.83	6.92	5.6	4
	M	66	25.83	128.65	79.2	85	Degenerate	19.17	8.42	4.31	4
	F	53	23.64	131.59	85.26	80	Traffic accident	18.71	9.02	3.95	5
	M	57	28.36	137.35	76.23	84	Percussive injury	19.6	7.73	4.62	5
	M	52	25.6	121.1	80.88	87	Traffic accident	13.48	8.61	4.78	4
	F	56	21.11	134.09	85.41	95	Degenerate	21.63	6.84	5.99	5
	M	52	22.82	126.17	85.3	87	Traffic accident	21.87	6.62	6.04	4
	M	55	20.5	145.46	77.13	85	Degenerate	17.39	6.38	6.83	5
	M	44	21.93	122.43	86.28	83	Traffic accident	16.16	6	5.55	4
	M	56	22.88	127.36	75.95	81	Degenerate	18.68	7.13	4.11	3
	F	51	20.91	116.39	76.81	88	Degenerate	21.82	7.07	5.17	3
	M	46	20.86	127.72	79.19	80	Traffic accident	20.02	7.25	5.26	2
	M	48	29.15	135.45	81.98	90	Traffic accident	19.88	9.33	5.97	5
	M	54	21.61	129.01	79.21	82	Traffic accident	22.85	5.47	5.67	4
	F	55	26.45	143.81	79.54	85	Percussive injury	20.63	6.92	4.94	5
	M	53	18.73	126.86	81.4	84	Traffic accident	22.3	7.15	3.93	4
	M	59	22.5	146.26	80.29	88	Traffic accident	21.62	5.7	4.81	5
	F	56	22.7	142.3	79.85	83	Traffic accident	17.64	7.06	4.75	4
	M	63	23.16	133.14	81.15	87	Degenerate	19.32	6.79	8.24	4
	M	50	14.79	146.85	83.25	93	Degenerate	17.99	7.44	4.23	5

## Sheet: Severe group
	Gender	Age	BMI	Systolic blood pressure	Diastolic blood pressure	Heart rate	Causes of trauma	MIF	MBP	BDNF	Prognostic score
	F	44	23.13	119	84.57	87	Degenerate	22.03	7.41	7.86	2
	M	51	24.36	125.18	77.43	86	Traffic accident	25.11	6.33	8.54	2
	F	50	24.27	129.68	84.02	81	Percussive injury	19.47	8.56	6	3
	M	53	23.2	133.82	76.46	85	Traffic accident	24.34	9.38	4.4	2
	M	50	23.02	132.76	83.42	83	Traffic accident	16.08	8.25	4.98	2
	F	51	23.36	135.67	73.95	84	Degenerate	21.89	8.86	6.48	3
	F	53	24.15	116.1	74.28	89	Others	18.24	6.38	6.04	3
	M	54	20.08	133.04	79.29	86	Degenerate	21.06	7.31	4.91	2
	M	52	21.72	117.8	80.12	83	Traffic accident	19.17	8.28	4.27	2
	M	50	25.51	145.54	83.25	83	Percussive injury	22.03	4.55	5.11	3
	F	53	25.89	128.88	73.59	84	Traffic accident	23.02	9.17	5.65	2
	M	54	24.58	123.14	88.6	84	Traffic accident	24.02	8.89	6.69	3
	M	52	26.4	127.45	87.6	86	Degenerate	17.48	4.21	6.33	2
	F	53	24.35	122.62	74.83	84	Traffic accident	22.43	9.32	5.38	3
	M	55	21.62	128.66	80.47	78	Percussive injury	17.56	7.26	4.87	2
	M	44	23.72	122.88	89.49	88	Traffic accident	20.6	9.25	6.06	2
	M	50	24.88	115.25	94.42	93	Degenerate	21.64	9.95	7.63	2
	F	44	23.1	139.73	80.44	91	Degenerate	22.68	8.79	4.81	3
	M	51	21.53	140.5	77.45	85	Traffic accident	21.37	8.37	6.11	4
	F	47	24.37	141.01	90.25	77	Degenerate	20.69	7.18	7.36	4
	M	56	25.27	140.82	77.68	89	Traffic accident	22.48	9.58	6.73	5
